# Supplementary material for: Analysis of Radiopaque Gastrointestinal Foreign Bodies Expelled by Spontaneous Passage in Children: A 15-Year Single-Center Study
Source: Front Pediatr. 2018 Jun 12;6:172. doi: 10.3389/fped.2018.00172 (PMC6006757; doi:10.3389/fped.2018.00172)
Supplement: Supplementary file 1 [file Data_Sheet_1.XLS]

## Sheet: Regularly shaped
Diameter (cm)	Transit time (hrs)
0.5	42
0.8	25
0.8	24
0.8	86
0.8	24
0.8	24
1	52
1.1	44
1.1	2.4
1.2	54
1.2	48
1.2	20
1.3	36
1.3	36
1.3	35
1.3	36
1.3	35
1.3	36
1.3	36
1.3	48
1.3	24
1.3	48
1.3	66
1.3	24
1.3	24
1.4	24
1.4	23
1.4	36
1.4	24
1.4	42
1.4	21
1.4	38
1.4	38
1.4	54
1.4	24
1.4	48
1.4	24
1.4	66
1.4	48
1.5	40
1.5	66
1.9	24
2	84
2.1	20
2.2	720
2.2	216
2.2	53
2.2	76
2.2	70
2.2	57
2.3	78
2.5	108
2.5	19
2.5	24
2.5	192
2.5	15
2.7	41
2.7	144
3	60
3	68
3	212

## Sheet: Irregularly shaped
Diameter (cm)	Length (cm)	Transit time (hrs)
0.2	0.8	36
0.6	1	66
0.3	1.1	42
0.3	1.3	35
0.6	1.4	48
0.4	1.5	64
0.2	1.5	30
0.4	1.5	22
0.6	1.9	27
0.3	2	51
0.9	2	66
0.6	2	38
0.4	2	12
0.6	2	35
0.6	2	24
0.4	2.1	60
0.3	2.2	34
0.7	2.2	42
0.3	2.3	137
0.6	2.4	34
0.4	2.5	28
0.8	2.6	192
0.6	3	56
0.2	3	44
0.3	3.3	48
0.2	3.8	60
